# Supplementary material for: Multiple P450s and Variation in Neuronal Genes Underpins the Response to the Insecticide Imidacloprid in a Population of Drosophila melanogaster
Source: Sci Rep. 2017 Sep 12;7:11338. doi: 10.1038/s41598-017-11092-5 (PMC5596007; doi:10.1038/s41598-017-11092-5)
Supplement: Supplementary file 2 — Supplementary Dataset 1 [file 41598_2017_11092_MOESM2_ESM.xlsx]

## Sheet: TableS1
			The Raw values are presented for each Wiggle Index Genotype tested in this study at 25ppm. Columns A and B can be uploaded to the Mackay pipeline http://dgrp2.gnets.ncsu.edu/ in order To replicate the GWAS results presented here
100	0.70698
101	0.90979
129	0.562302
136	0.755972
138	0.622035
142	0.572811
149	0.533893
153	0.753763
158	0.512393
176	0.842916
177	0.775477
181	0.775404
189	0.799079
195	0.919064
208	0.63503
21	0.656816
217	0.692131
227	0.682466
228	0.623078
229	0.733952
235	1.02209
237	0.771207
239	0.759392
26	0.859545
28	0.656291
280	0.471018
287	0.879687
301	0.60991
303	0.589351
304	0.522087
306	0.670288
307	0.725091
309	0.793163
31	0.674284
310	0.788712
315	0.665165
317	0.739045
318	0.772099
319	0.66571
32	0.823755
320	0.754135
321	0.776153
324	0.691462
332	0.756903
335	0.653664
336	0.837706
338	0.787154
340	0.479472
348	0.759463
350	0.684628
352	0.722564
354	0.571585
356	0.742226
357	0.538035
358	0.728552
359	0.825385
360	0.817576
361	0.247719
362	0.727562
365	0.551528
367	0.871205
370	0.73517
371	0.496286
373	0.897432
374	0.693193
375	0.563108
377	0.620955
379	0.681168
38	0.668846
380	0.574875
382	0.639778
385	0.795876
386	0.693273
390	0.854736
391	0.864736
392	0.736854
395	0.73283
397	0.89174
399	0.677547
40	0.540099
405	0.633747
406	0.737342
409	0.955839
42	0.561055
426	0.621368
427	0.876371
437	0.701852
439	0.679821
440	0.600942
441	0.77771
443	0.714845
45	0.681639
461	0.615071
48	0.666641
486	0.20552
491	0.669581
502	0.561525
508	0.781513
509	0.0928838
513	0.763259
517	1.04808
528	0.878338
530	0.742156
531	0.950065
535	0.814856
551	0.625962
555	0.640007
559	0.488052
563	0.941989
566	0.846212
57	0.74273
584	0.543049
589	0.751706
59	0.797209
595	0.927405
627	0.855922
630	0.918494
634	1.01464
639	0.983913
703	0.956455
705	0.675638
707	0.898224
712	0.654992
716	0.734895
727	0.68616
73	0.708233
730	0.922579
732	0.580936
737	0.68212
738	0.472963
748	0.624281
75	0.644963
757	0.838059
761	0.787242
765	0.694954
774	0.512149
776	0.512072
783	0.490894
799	0.915156
808	0.667555
812	0.798687
818	0.880502
819	0.970771
820	0.622232
821	0.623369
822	0.821807
83	0.48912
832	0.765916
837	0.811939
843	0.450741
849	0.90362
85	0.88442
850	0.720791
852	0.529257
853	0.724702
855	0.743313
857	0.379053
859	0.556364
861	0.586319
879	0.859505
88	0.912755
882	0.465884
887	0.77773
890	0.75534
897	0.579265
900	0.855773
907	0.808097
908	0.626926
91	0.595313
913	0.609089
93	0.525042

## Sheet: TableS2
		The Raw values are presented for each Wiggle Index Genotype tested in this study at 100ppm. Columns A and B can be uploaded to the Mackay pipeline http://dgrp2.gnets.ncsu.edu/ in order To replicate the GWAS results presented here
100	0.553778
101	0.68792
129	0.167185
136	0.430367
138	0.702148
142	0.307248
149	0.493634
153	0.602736
158	0.412529
176	0.579683
177	0.667129
181	0.364646
189	0.167086
195	0.522571
208	0.244977
21	0.275019
217	0.351126
227	0.429841
228	0.544204
229	0.818282
235	0.615133
237	0.487213
239	0.628145
26	0.784299
28	0.374621
280	0.158878
287	0.985189
301	0.529254
303	0.504632
304	0.401288
306	0.493819
307	0.385615
309	0.433468
31	0.492368
310	0.296701
315	0.651206
317	0.552035
318	0.696034
319	0.532897
32	0.545119
320	0.584629
321	0.410951
324	0.334657
332	0.434752
335	0.432164
336	0.540833
338	0.651693
340	0.56933
348	0.694345
350	0.664991
352	0.334145
354	0.322447
356	0.616123
357	0.643198
358	0.656092
359	0.754342
360	0.63123
361	0.180832
362	0.36482
365	0.427358
367	0.732058
370	0.47022
371	0.542405
373	0.573823
374	0.701549
375	0.395421
377	0.536233
379	0.561504
38	0.441096
380	0.744848
382	0.45006
385	0.477087
386	0.581069
390	0.712153
391	0.536499
392	0.496395
395	0.564029
397	0.849025
399	0.22795
40	0.628155
405	0.344555
406	0.383388
409	0.853585
42	0.368147
426	0.452603
427	0.722606
437	0.193896
439	0.374762
440	0.721197
441	0.410642
443	0.471646
45	0.346809
461	0.5861
48	0.552788
486	0.199691
491	0.429795
502	0.420702
508	0.238521
509	0.143906
513	0.577769
517	0.705729
528	0.777866
530	0.832413
531	0.674962
535	0.689641
551	0.350018
555	0.409734
559	0.319831
563	0.623857
566	0.508153
57	0.41843
584	0.473124
589	0.716115
59	0.374189
595	0.675117
627	0.524409
630	0.697454
634	0.903096
639	0.771236
703	0.960535
705	0.575883
707	0.512013
712	0.523064
716	0.740867
727	0.382621
73	0.48205
730	0.929298
732	0.367283
737	0.508339
738	0.322259
748	0.47058
75	0.300905
757	0.713688
761	0.56527
765	0.377782
774	0.778381
776	0.25648
783	0.405787
799	0.504139
808	0.526204
812	0.539273
818	0.511095
819	0.773192
820	0.472969
821	0.460473
822	0.641346
83	0.191948
832	0.809867
837	0.76022
843	0.114542
849	0.763818
85	0.742567
850	0.427828
852	0.497567
853	0.570922
855	0.810789
857	0.219425
859	0.224259
861	0.576737
879	0.388111
88	0.50102
882	0.325651
887	0.262696
890	0.413804
897	0.449989
900	0.596848
907	0.568105
908	0.320032
91	0.166261
913	0.29481
93	0.503116

## Sheet: TableS3
dose	Variant ID	gene	minor allele frequency	effect size	p-value	Variant Type
25ppm	2L_19928580_SNP	Sickie	0.122	0.09295	2.179e-08	Intronic
25ppm	2L_19375473_DEL	intergenic	0.0578	0.1238	6.678e-08	NA
25ppm	2L_16917294_SNP	tweek	0.09859	0.0999	1.369e-06	downstream
25ppm	2L_19376418_SNP	intergenic	0.07602	0.1017	6.944e-07	NA
25ppm	2L_3227580_SNP	intergenic	0.05917	0.1081	3.347e-06	NA
25ppm	2R_10886753_SNP	intergenic	0.06024	0.1079	4.286e-06	NA
25ppm	3L_22083995_DEL	intergenic	0.05952	0.1078	2.855e-06	NA
25ppm	3L_9910712_DEL	CG34356	0.06433	0.1022	4.155e-06	Intronic
25ppm	3L_5797410_SNP	CG42272	0.1314	0.07233	5.394e-06	Non-Synonymous Coding
25ppm	2R_16416362_SNP	CG30151	0.05161	0.1173	4.478e-06	Non-Synonymous Coding
25ppm	2R_14614239_SNP	Hs3st-A	0.08721	0.0873	5.324e-06	Intronic
25ppm	2L_19391228_SNP	CG17544	0.05202	0.1088	8.645e-06	Intronic
25ppm	2L_19391829_SNP	CG17544	0.05233	0.1086	9.449e-06	Intronic
25ppm	2R_4562894_SNP	Acsl	0.05172	0.1084	8.72e-06	Intronic
25ppm	X_2949168_SNP	kirre	0.3879	0.05049	8.321e-06	Intronic
25ppm	2L_19380943_SNP	CG17350	0.1091	0.07875	8.222e-06	5’ UTR
25ppm	X_6908817_DEL	CG4593	0.106	0.08299	8.27e-06	3’ UTR
100ppm	2R_12858731_SNP	intergenic	0.06667	-0.1208	6.324e-06	NA
100ppm	2L_19928580_SNP	Sickie	0.1242	0.09213	7.989e-06	Intronic
100ppm	2L_14249499_SNP	intergenic	0.1938	0.07545	7.086e-06	NA
100ppm	2R_18329249_SNP	intergenic	0.25	-0.07409	5.309e-06	NA
100ppm	2R_18329255_SNP	intergenic	0.2645	-0.07233	4.754e-06	NA
100ppm	2L_1836932_SNP	wry	0.1479	-0.0848	3.802e-06	Intronic
100ppm	X_6819592_SNP	CG14431	0.07059	-0.1281	4.178e-07	Intronic
100ppm	2L_5105071_SNP	Msp-300	0.1824	-0.08335	1.858e-06	Intronic
100ppm	2R_18329251_SNP	intergenic	0.2532	-0.07259	6.316e-06	NA
100ppm	2L_1836962_SNP	wry	0.1479	-0.08367	6.387e-06	Intronic
100ppm	3L_2495753_SNP	CG33232	0.2722	-0.06788	3.577e-06	Intronic
100ppm	2L_13896989_SNP	cenG1A	0.05848	0.1284	3.882e-06	Synonymous Coding
100ppm	2L_2925754_SNP	lilli	0.08824	-0.1036	5.431e-06	Intronic
100ppm	3R_8576914_SNP	beat-Vc	0.4969	-0.06109	6.071e-06	Intronic
100ppm	2R_14899318_SNP	intergenic	0.2321	-0.07042	5.109e-06	NA
100ppm	3L_10159678_SNP	dpr10	0.1856	-0.07608	5.473e-06	Intronic
The summary of significant candidates from the GWAS is presented. Each candidate is precisely defined by its variant ID, and has associated observations such as the nearest gene, minor allele frequency, effect size, strength of association (p-value) and the type of variant.

## Sheet: TableS4
dose	gene	p-value	effect size	adjusted R squared				dose	gene	p-value	effect size	adjusted R squared
25ppm	Cyp6g1	4.79539e-06	0.084376	0.123225				25ppm	Cyp6g1	4.79539e-06	0.084376	0.123225
25ppm	Jon65Aiii	0.000146047	0.0811607	0.0848229				25ppm	Jon65Aiii	0.000146047	0.0811607	0.0848229
25ppm	T3dh	0.000300409	-0.202168	0.0766034				25ppm	T3dh	0.000300409	-0.202168	0.0766034
25ppm	CG11504	0.000358476	0.317554	0.0745854				25ppm	CG11504	0.000358476	0.317554	0.0745854
25ppm	CG13151	0.000575472	0.317806	0.0691738				25ppm	CG13151	0.000575472	0.317806	0.0691738
25ppm	Atf3	0.000929859	-0.210159	0.0636809				25ppm	Atf3	0.000929859	-0.210159	0.0636809
25ppm	snoRNA:Or-aca3	0.000997304	0.0552007	0.062879				25ppm	snoRNA:Or-aca3	0.000997304	0.0552007	0.062879
100ppm	Cyp6g1	2.51731e-05	0.0934486	0.104711				100ppm	Cyp6g1	2.51731e-05	0.0934486	0.104711
100ppm	CG30345	7.98439e-05	-0.218506	0.09168				100ppm	CG30345	7.98439e-05	-0.218506	0.09168
100ppm	CG3876	0.000198569	-0.283685	0.0813252				100ppm	CG3876	0.000198569	-0.283685	0.0813252
100ppm	CG13026	0.000238943	0.156655	0.0792154				100ppm	CG13026	0.000238943	0.156655	0.0792154
100ppm	CG18343	0.000350418	-0.136351	0.074845				100ppm	CG18343	0.000350418	-0.136351	0.074845
100ppm	RagA-B	0.000436423	-0.333813	0.0723369				100ppm	RagA-B	0.000436423	-0.333813	0.0723369
100ppm	CG1764	0.000490417	-0.233888	0.0710032				100ppm	CG1764	0.000490417	-0.233888	0.0710032
100ppm	CG13088	0.000496	-0.137264	0.0708738				100ppm	CG13088	0.000496	-0.137264	0.0708738
100ppm	Cyp6g2	0.000766531	0.155249	0.0658926				100ppm	Cyp6g2	0.000766531	0.155249	0.0658926
100ppm	nbs	0.000789513	-0.254704	0.0655544				100ppm	nbs	0.000789513	-0.254704	0.0655544
The summary of significant candidates from the TWAS is presented. Each candidate is precisely defined by its gene name, and has associated observations such as, effect size, adjusted R squared Value and strength of association (p-value).									The summary of significant candidates from the TWAS is presented. Each candidate is precisely defined by its gene name, and has associated observations such as adjusted R squared value, effect size And strength of association (p-value).

## Sheet: TableS5
	Dig.Tis.6g1	Dig.Tis.6g2	Dig.Tis.t3	Body.6g1	Body.6g2	Body.t3
RAL_843-RAL_776	0.985936	0.92861	0.820981	0.999996	0.995708	0.836931
RAL_138-RAL_776	1.2778e-08	1.2343e-05	0.78918	0.0163567	0.0100758	0.622815
RAL_360-RAL_776	9.01019e-08	5.47879e-05	0.0716257	0.0355823	0.181087	0.473983
RAL_138-RAL_843	8.27315e-09	3.11118e-05	0.999908	0.0157518	0.014955	0.978683
RAL_360-RAL_843	7.06979e-08	0.000129789	0.25011	0.0342727	0.253964	0.912674
RAL_360-RAL_138	0.979742	0.999909	0.270983	0.969555	0.367363	0.993446
The statistical comparisons accompanying Figure 6 are presented. Each row represents a unique comparison of two of the 4 DGRP lines tested for P450 expression. Each column reflects a tissue/gene comparison. Values in the table represent the p-values of the ANOVA with Tukey’s post-hoc honestly significant difference.

## Sheet: TableS6
	20ppm	40ppm
HRG4 x UAS-Cyp6g1-HRG4 x UAS-NULL	1.03457e-06	1.99806e-09
HRG4 x UAS-Cyp6g2-HRG4 x UAS-NULL	0.000197353	0.000414849
HRG4 x UAS-Cyp6g2-HRG4 x UAS-Cyp6g1	0.0706013	1.75025e-05
The statistical comparisons accompanying Figure 7 are presented. Each row represents a unique comparison of two of the 4 DGRP lines tested for P450 expression. Each column reflects a dose at which the Wiggle Index was performed comparison. Values in the table represent the p-values of the ANOVA with Tukey’s post-hoc honestly significant difference.

## Sheet: TableS7
Bloomington. Stock #	Genotype	Description
25709	25709v	AttB landing site line
54590	Actin-Cas9	Expresses Cas9 under actin promoter
NA	Wxac	Actin Cas9 with w1118 X chromosome
64394	Canton-S	Common laboratory strain
NA	RAL517-Cyp6g1KO	RAL_517 with both copies of Cyp6g1 removed
NA	Wxac-Cyp6g1KO	Wxac with Cyp6g1 removed
NA	Canton-S-Cypg1KO	Canton-S with Cyp6g1 removed
28134	RAL_83	Susceptible DGRP Line
28274	RAL_85	Resistant DGRP Line
28164	RAL_280	Susceptible DGRP Line
28165	RAL_287	Resistant DGRP Line
55023	RAL_397	Resistant DGRP Line
28278	RAL_409	Resistant DGRP Line
25195	RAL_486	Susceptible DGRP Line
28206	RAL_509	Susceptible DGRP Line
25197	RAL_517	Resistant DGRP Line
55025	RAL_528	Resistant DGRP Line
55027	RAL_559	Susceptible DGRP Line
55032	RAL_634	Resistant DGRP Line
28218	RAL_703	Resistant DGRP Line
25202	RAL_730	Resistant DGRP Line
28223	RAL_738	Susceptible DGRP Line
28229	RAL_776	Susceptible DGRP Line
28247	RAL_843	Susceptible DGRP Line
28252	RAL_857	Susceptible DGRP Line
NA	UAS-Cyp6g1	Cyp6g1 under the control of UAS in attP40
NA	UAS-Cyp6g2	Cyp6g2 under the control of UAS in attP40
NA	UAS-Cyp6g2_PD	UAS-Cyp6g2 genotype reported by Daborn et.al (2007)
NA	UAS-NULL	Empty pUAST vector inserted into attP40
A list of all genotypes used in the current study is shown along with their Bloomington stock numbers and short descriptions. There are no stock numbers for lines generated in this study or for the Batterham Lab stock Wxac.

## Sheet: TableS8
Cyp6g1KO_F	CGAGATAAGATAATGCTGAG
Cyp6g1KO_R	ATTGCCCCATCAACTAATCAC
Cyp6g1_PCFD4_F	TATATAGGAAAGATATCCGGGTGAACTTCGATCATTGTATATCTCCGATGTTTTAGAGCTAGAAATAGCAAG
Cyp6g1_PCFD4_R	ATTTTAACTTGCTATTTCTAGCTCTAAAACGTGTTCATACCCATCTATGCGACGTTAAATTGAAAATAGGTC
PCFD4_seq	GACACA GCGCGTACGTCCTTCG
A table of the primers used in this study is presented. All PCR was done With GoTaq green master mix (Promega) unless otherwise specified
